# Supplementary material for: Inadequacy of fluvial energetics for describing gravity current autosuspension
Source: Nat Commun. 2023 Apr 21;14:2288. doi: 10.1038/s41467-023-37724-1 (PMC10121697; doi:10.1038/s41467-023-37724-1)
Supplement: Supplementary file 3 — Source Data [file 41467_2023_37724_MOESM3_ESM.zip]

Archive with 5 entries (4 files):
- supplement/
- supplement/coordinates_Figure1.txt
- supplement/coordinates_Figure2.txt
- supplement/coordinates_Figure3_river.txt
- supplement/coordinates_Figure3_GravityCurrents.txt
