# Supplementary material for: Inadequacy of fluvial energetics for describing gravity current autosuspension
Source: Nat Commun. 2023 Apr 21;14:2288. doi: 10.1038/s41467-023-37724-1 (PMC10121697; doi:10.1038/s41467-023-37724-1)
Supplement: Supplementary file 3 — Source Data [file 41467_2023_37724_MOESM3_ESM.zip › supplement/coordinates_Figure1.txt]

Paper	TYPE	x	y
Altinakar (1988)	1	0.13329523091937923	0.8526060146820761
Altinakar (1988)	1	0.005830141352225299	1.452072879783203
Altinakar (1988)	1	0.15988371975113133	0.6597024382023854
Altinakar (1988)	1	0.2696008036267418	0.8266032239462076
Altinakar (1988)	1	0.07375246430572044	0.5418554582370462
Altinakar (1988)	1	0.054397697184756025	0.3464182458708106
Altinakar (1988)	1	0.06375717470994044	0.7288124511118255
Altinakar (1988)	1	0.08539882424556786	0.7470853601744618
Altinakar (1988)	1	0.09057184644679449	0.6267835416127427
Altinakar (1988)	1	0.043377057872755816	0.31140395873299576
Altinakar (1988)	1	0.05079062792094694	0.5124325503927413
Altinakar (1988)	1	0.07882962456079931	0.37008279991286974
Altinakar (1988)	1	0.04142044718369029	0.5352953356048202
Altinakar (1988)	1	0.11083783990440774	0.7655140495484668
Altinakar (1988)	1	0.09394466582750745	0.7039480086614741
Altinakar (1988)	1	0.1591216939001185	0.4478267015570237
Altinakar (1988)	1	0.04364446318334004	0.5198169090882144
Altinakar (1988)	1	0.14871993338935155	0.6602482183060285
Altinakar (1988)	1	0.08252749431831675	0.6656032108983746
Altinakar (1988)	1	0.1922622894792878	1.5634511487893983
Altinakar (1988)	1	0.08963163862622986	0.3978773921716967
Altinakar (1988)	1	0.057169004488601474	2.389115807170613
Altinakar (1988)	1	0.13150429141943804	0.4019790219214125
Altinakar (1988)	1	0.1570075973308218	1.3135190040954448
Altinakar (1988)	1	0.09952906862430005	0.887503703628637
Altinakar (1988)	1	0.09538964415412189	0.2824170249393728
Altinakar (1988)	1	0.08726537348165234	0.8587527619683233
Altinakar (1988)	1	0.08551596411178393	0.3583750278709753
Altinakar (1988)	1	0.12181748443306852	0.5694708927368708
Altinakar (1988)	1	0.15372869940971912	1.501757120045751
Altinakar (1988)	1	0.03814028263602535	0.5969736009461883
Altinakar (1988)	1	0.13528132388826933	0.8673035810387801
Altinakar (1988)	1	0.05977149556402393	1.1609734213588259
Altinakar (1988)	1	0.03947171674565253	0.4575096271476417
Altinakar (1988)	1	0.011578405655315057	0.3668286059168353
Altinakar (1988)	1	0.1428211333486586	0.711418057569594
Altinakar (1988)	1	0.08738499632044733	0.9538328458030658
Altinakar (1988)	1	0.06541710055091353	0.6205688923817935
Altinakar (1988)	1	0.11866091363658525	0.7560329431896353
Altinakar (1988)	1	0.12225002692880092	1.0610207950159745
Altinakar (1988)	1	0.13106771384627466	0.7252756166334742
Altinakar (1988)	1	0.08014986639624677	0.5288278496430681
Altinakar (1988)	1	0.011775097117062244	0.5265084136347472
Altinakar (1988)	1	0.1372186867778884	0.48103995597565224
Altinakar (1988)	1	0.024090877079621504	0.8921067623661423
Altinakar (1988)	1	0.05967552494159884	0.9708868445891593
Cartigny et al. (2013)	2	0.13790258836356045	0.36395239576630556
Cartigny et al. (2013)	2	0.12168091398488438	0.4650974653611947
Cartigny et al. (2013)	2	0.14454091410816813	0.41711581352190297
Cartigny et al. (2013)	2	0.10748649433267482	0.44637173742110736
Cartigny et al. (2013)	2	0.1073999198240056	0.46830494592361616
Cartigny et al. (2013)	2	0.14476284692980487	0.36985465339835855
Cartigny et al. (2013)	2	0.09907380617065022	0.3736917887800028
Cartigny et al. (2013)	2	0.11318831313325553	0.3011874469230804
Cartigny et al. (2013)	2	0.12914949760502006	0.38234271943112097
Cartigny et al. (2013)	2	0.12547991688873478	0.5012565156847264
Cartigny et al. (2013)	2	0.14064902348949457	0.3844884873437957
Cartigny et al. (2013)	2	0.12242170633493314	0.5017046248660924
This study (Quartz)	1	0.08900829995905281	0.9843775302481318
This study (Quartz)	1	0.13497506887738658	0.7283618800278993
This study (Quartz)	1	0.05165778574184026	0.7330784588767367
This study (Quartz)	1	0.04941262707937495	0.9342596725242054
This study (Quartz)	1	0.05446887000578284	1.1640097922664108
This study (Quartz)	1	0.10797686671487436	0.9216485965093179
This study (Quartz)	1	0.02642299991037937	1.5626245572729103
This study (Quartz)	1	0.021627116784314844	0.9615764472214735
This study (Quartz)	1	0.10936825723724619	0.8385221125761151
This study (Quartz)	1	0.04933454775880165	1.0724656736642648
This study (Quartz)	1	0.15034832006172552	1.1617412873774648
This study (Quartz)	1	0.07089492555704813	1.047621241692239
This study (Kaolinite)	1	0.049834160462820846	0.48616227284080454
This study (Kaolinite)	1	0.0915997247911667	0.4622742594240719
This study (Kaolinite)	1	0.0619000382977691	0.6654496524397575
This study (Kaolinite)	1	0.07046284527733108	0.8008389998752378
This study (Kaolinite)	1	0.11374411676704674	0.5325008206296544
This study (Kaolinite)	1	0.0619000382977691	0.654192168839351
This study (Kaolinite)	1	0.08665358269035801	0.4619975671501144
This study (Kaolinite)	1	0.04685810160728748	0.8196956280297129
This study (Kaolinite)	1	0.08072289289320217	0.5609721953897191
This study (Kaolinite)	1	0.08665358269035801	0.45745361806364393
This study (Kaolinite)	1	0.07046284527733108	0.8245978023760147
This study (Kaolinite)	1	0.05927352531381009	0.6615203369489154
This study (Kaolinite)	1	0.08072289289320217	0.5379652793371176
This study (Kaolinite)	1	0.031624801102516684	0.7681397587471961
Eggenhuisen et al. (2019)	1	0.08780835088331043	0.5437647651812074
Eggenhuisen et al. (2019)	1	0.14896786136455972	0.34707434505116685
Farizan et al. (2019)	1	0.010366232987051957	0.536997791266685
Farizan et al. (2019)	1	0.027416808125653336	0.294295508646052
Farizan et al. (2019)	1	0.049255407881698035	0.5054675195467631
Farizan et al. (2019)	1	0.03300878574968086	0.6793635210178697
Farizan et al. (2019)	1	0.13756929470559343	1.54405028394976
Farizan et al. (2019)	1	0.05504970551479163	0.7312544562089
Garcia (1993)	1	0.06535279902390442	3.3499468079727373
Garcia (1993)	1	0.07684120548354373	2.6378756855616396
Hermidas et al. (2018)	2	0.05405396637534943	0.40765760904765264
Hermidas et al. (2018)	2	0.08581664606725874	0.3819615920376458
Hermidas et al. (2018)	2	0.06160441887834152	0.3661127178579273
Hermidas et al. (2018)	2	0.05352421199242052	0.2303256804654074
Hermidas et al. (2018)	2	0.05251133006668661	0.2552853714214224
Hermidas et al. (2018)	2	0.08780233366419159	0.19999384670735296
Hermidas et al. (2018)	2	0.022279976196404316	0.9497685463593635
Hermidas et al. (2018)	2	0.059277259171734965	1.7248195681933773
Hermidas et al. (2018)	2	0.08343453175910194	0.20710819126009478
Hermidas et al. (2018)	2	0.10348938912819916	0.2323322194876979
Hermidas et al. (2018)	2	0.10974360008996122	0.3588135310634445
Hermidas et al. (2018)	2	0.050944831680649276	0.19966981208585521
Hermidas et al. (2018)	2	0.044484712562250464	0.2219386137648129
Hermidas et al. (2018)	2	0.06447789987805867	0.21055430513450457
Hermidas et al. (2018)	2	0.06789609890959657	0.6532346761717241
Hermidas et al. (2018)	2	0.04487899414025777	0.5179522227347728
Hermidas et al. (2018)	2	0.11665896388986312	0.6919428471830013
Hermidas et al. (2018)	2	0.0487077123767645	0.3444775332038491
Hermidas et al. (2018)	2	0.10699766796373068	0.24014127620370349
Hermidas et al. (2018)	2	0.044454995963430506	0.22603931339534586
Hermidas et al. (2018)	2	0.09705458404163086	0.26643547282397173
Hermidas et al. (2018)	2	0.07098834766341847	0.7046614705250674
Hermidas et al. (2018)	2	0.07075764616760781	0.7985997007807194
Hermidas et al. (2018)	2	0.11644773824167048	0.3092089197827191
Hermidas et al. (2018)	2	0.07888305190818362	0.339644620292875
Hermidas et al. (2018)	2	0.08121215988115324	0.22562652798688185
Hermidas et al. (2018)	2	0.04214848639207371	0.6320698497770666
Hermidas et al. (2018)	2	0.034255156535037065	0.3373379227508451
Hermidas et al. (2018)	2	0.07561943353251377	0.49522759427426477
Islam & Imran (2010)	1	0.1047271581729837	2.8362998839535614
Islam & Imran (2010)	1	0.11222779336511421	1.9441999375034305
Islam & Imran (2010)	1	0.07333252003157521	1.5120153266231495
Islam & Imran (2010)	1	0.10358846757167826	3.1685682963452018
Islam & Imran (2010)	2	0.10982842490973013	3.3334913828654895
Islam & Imran (2010)	2	0.09004021679389819	2.4756360878993435
Islam & Imran (2010)	2	0.15176664585839153	2.5968603617990538
Islam & Imran (2010)	2	0.10084617232824321	5.740581775092264
Islam & Imran (2010)	2	0.0793415124641274	2.9289443443841865
Islam & Imran (2010)	2	0.06876299833519253	3.675274393348475
Islam & Imran (2010)	2	0.07379667834706999	2.2774624929210803
Islam & Imran (2010)	2	0.07755911893530312	1.41041464203122
Leeuw et al. (2017)	1	0.10828951969553642	0.4479758831226525
Leeuw et al. (2017)	2	0.6086235148251298	1.725719675098905
Leeuw et al. (2017)	2	0.08708047451794103	0.947770043287804
Leeuw et al. (2017)	2	0.22736470398116376	1.629865197370314
Leeuw et al. (2018)	2	0.11632882538682641	0.5091271290105369
Leeuw et al. (2018)	2	0.6629590292455881	0.6829221415718468
Leeuw et al. (2018)	2	0.9430158752788056	1.2306315866721893
Leeuw et al. (2018)	2	0.5910986529068927	0.87648793406867
Michon et al. (1955)	1	0.10182840876264142	0.8794732308718154
Michon et al. (1955)	1	0.0219621837488646	1.1311427517457164
Michon et al. (1955)	1	0.055306831339664596	4.050382966536617
Michon et al. (1955)	1	0.025989506410255478	0.8819784606646153
Michon et al. (1955)	1	0.03457415539463828	0.5521978724603341
Michon et al. (1955)	1	0.012418539416036855	0.9924265922086343
Michon et al. (1955)	1	0.02081744207282005	8.265804598422523
Michon et al. (1955)	1	0.043514321626336845	9.030838837967753
Michon et al. (1955)	1	0.0293997384618559	1.4512802678331997
Michon et al. (1955)	1	0.0588546913825173	0.6706824927672447
Michon et al. (1955)	1	0.01453510538562216	6.209663058750209
Michon et al. (1955)	1	0.013972935332931938	4.67498567722998
Michon et al. (1955)	1	0.009121440437200245	5.257169984700448
Michon et al. (1955)	1	0.032181002134222425	1.706952042337509
Michon et al. (1955)	1	0.05759665355802232	2.2405554740076763
Michon et al. (1955)	1	0.0112652142471482	1.243836821940611
Michon et al. (1955)	1	0.06636730106966514	1.1452543614057646
Michon et al. (1955)	1	0.026762329163554175	0.7606628426230293
Michon et al. (1955)	1	0.011627389473693408	1.6954867685739896
Michon et al. (1955)	1	0.12281142622979195	1.3422052651920962
Michon et al. (1955)	1	0.010514169543654618	3.2056990548071944
Michon et al. (1955)	1	0.05292169123110058	0.7206398819636274
Michon et al. (1955)	1	0.03710104945784828	0.9322067357860614
Michon et al. (1955)	1	0.03397470291183494	3.2143999502316802
Michon et al. (1955)	1	0.020530916023018944	3.988388529789415
Michon et al. (1955)	1	0.018419843402534105	1.6284693785227125
Michon et al. (1955)	1	0.010854535505285763	1.561857663147852
Michon et al. (1955)	1	0.03150473299637042	0.7993729584874857
Michon et al. (1955)	1	0.01569878493168334	1.5053697987229069
Michon et al. (1955)	1	0.047397615762568956	1.1795285703880873
Michon et al. (1955)	1	0.03643425314361312	4.84642196887992
Michon et al. (1955)	1	0.015779121059347524	10.328000685894256
Michon et al. (1955)	1	0.027069455518426905	1.2475272057447933
Michon et al. (1955)	1	0.024384835762687677	2.277126511133091
Michon et al. (1955)	1	0.020798219193325317	0.7787561710986255
Michon et al. (1955)	1	0.028054359275605886	3.90974959801412
Michon et al. (1955)	1	0.05711780923716173	0.5397180039622734
Michon et al. (1955)	1	0.021756517748363253	1.0326639252267822
Michon et al. (1955)	1	0.0063274093008009675	1.1906070740527488
Michon et al. (1955)	1	0.07544548634292914	0.854465825838653
Michon et al. (1955)	1	0.022731944104656503	0.9318736580366961
Michon et al. (1955)	1	0.013924352373856124	1.6707109923655254
Michon et al. (1955)	1	0.039230579402027864	1.9903846655976105
Michon et al. (1955)	1	0.020409796045518975	2.122439159969527
Michon et al. (1955)	1	0.04965337952755561	0.8072225076435967
Michon et al. (1955)	1	0.04853999058501597	5.714786088578412
Michon et al. (1955)	1	0.03161264274510944	3.3716999893173822
Michon et al. (1955)	1	0.008346686836401199	1.2065978964194712
Michon et al. (1955)	1	0.02887808598997994	1.1274935177847032
Michon et al. (1955)	1	0.028098840433529358	6.239817108561173
Michon et al. (1955)	1	0.06225903322044342	0.6914134953115999
Michon et al. (1955)	1	0.06425509381021284	0.6704663909724069
Michon et al. (1955)	1	0.039588617275026085	1.4777149035955144
Michon et al. (1955)	1	0.04533590923313299	1.9330866273984146
Michon et al. (1955)	1	0.03769565012690559	1.6938038165818965
Michon et al. (1955)	1	0.018858533216028293	1.1609515172270866
Michon et al. (1955)	1	0.010261903421842598	0.7351253237016416
Michon et al. (1955)	1	0.047802451002651035	1.2696890776591867
Michon et al. (1955)	1	0.010446683888344735	1.930585117430796
Michon et al. (1955)	1	0.04126037809853515	0.7778446927860763
Michon et al. (1955)	1	0.03466151759916943	2.016756223608775
Michon et al. (1955)	1	0.0646623503872573	1.0016119234249725
Michon et al. (1955)	1	0.03270823842540478	1.0575166503345728
Michon et al. (1955)	1	0.03121972330320025	1.5050371473092434
Packman & Jerolmack (2004)	1	0.04923067081466809	4.959890660850542
Packman & Jerolmack (2004)	1	0.05511570094815756	5.866540563968843
Packman & Jerolmack (2004)	1	0.04923067081466809	3.9578403094153747
Packman & Jerolmack (2004)	1	0.05511570094815756	6.81400313783384
Pohl et al. (2020)	1	0.04748530335113652	0.41024425959608646
Sequeiros et al. (2018)	1	0.14242858275118817	0.49170758602575193
Sequeiros et al. (2018)	1	0.11071263346326551	0.8286375968028991
Sequeiros et al. (2018)	1	0.03748027775725912	0.46141208836410263
Sequeiros et al. (2018)	1	0.12823733280019683	0.47370943645987906
Sequeiros et al. (2018)	1	0.26092543684703406	0.8835215167667303
Sequeiros et al. (2018)	1	0.13021061946047224	0.8405820166303225
Sequeiros et al. (2018)	1	0.1151026775371226	0.5291868332494423
Sequeiros et al. (2018)	1	0.04592375696407158	0.6331071682300762
Simmons et al. (2020)	1	0.0172276336474398	2.341913734359089
Simmons et al. (2020)	1	0.0222444269379897	2.8614193584714895
Simmons et al. (2020)	1	0.0432571519836749	4.893467274934441
Tesaker (1969)	1	0.07636580270785259	0.4699926445130658
Tesaker (1969)	1	0.06264527409972766	0.2785482457509445
Tesaker (1969)	1	0.08859409021668324	0.4654107284035717
Tesaker (1969)	1	0.042645446451391	0.6227212489468177
Tesaker (1969)	1	0.038590705491065046	0.23812965184092535
Tesaker (1969)	1	0.09168357023170513	0.313783969646273
Tesaker (1969)	1	0.029771844649460127	0.37321918423278305
Tesaker (1969)	1	0.06312010285124829	1.8531898725471572
Tesaker (1969)	1	0.0918839956618857	0.41319172755510486
Tesaker (1969)	1	0.06815527629683343	0.2690769523102145
Tesaker (1969)	1	0.0694253246360645	0.2736991251174961
Tesaker (1969)	1	0.0933593076173992	0.2897486608879948
Tesaker (1969)	1	0.05911751117730065	0.6224619115243571
Tesaker (1969)	1	0.07011829859378907	0.9098458803263605
Tesaker (1969)	1	0.16114681097447497	1.0448550044424043
Tesaker (1969)	1	0.07792098065581154	0.2355721548677733
Tesaker (1969)	1	0.032312715189865275	0.2819621688705732
Tesaker (1969)	1	0.06590829795105696	0.8223286115356839
Tesaker (1969)	1	0.07219087250331056	0.30244436621747717
Tesaker (1969)	1	0.08657409060123646	0.2632030514842858
Tesaker (1969)	1	0.08146601545900256	1.7743511275930823
Tesaker (1969)	1	0.07420022158777892	0.37487950696845324
Tesaker (1969)	1	0.042894242393488956	0.5449533903735763
Tesaker (1969)	1	0.03243671779774663	0.49545569355902447
Tesaker (1969)	1	0.07717484299138708	0.7954983960029185
Tesaker (1969)	1	0.052735076794196055	0.2138480727284477
Tesaker (1969)	1	0.04831558779391354	0.3529670989820425
Tesaker (1969)	1	0.09479127992814279	0.3135926380374095
Tesaker (1969)	1	0.15057188838822272	1.33609655957673
Tesaker (1969)	1	0.06491253038204291	0.463555862715037
Tesaker (1969)	1	0.08190736361223512	1.1409483979791888
Tesaker (1969)	1	0.1487093748965242	0.8334743511231789
Tesaker (1969)	1	0.07036715686983495	0.385248093987005
Varjavand et al. (2015)	1	0.21585183544393727	2.8548204522402014
Varjavand et al. (2015)	1	0.27383038579318064	2.1154036371042966
Varjavand et al. (2015)	1	0.21592321826300248	2.077835976380273
Varjavand et al. (2015)	2	0.2368243549380492	2.269611644106302
Varjavand et al. (2015)	2	0.2128649942910418	1.9548374603392196
Varjavand et al. (2015)	2	0.13397100251027413	3.22290571386682
Breard & Lube (2017)	1	0.3141846918637242	1.5339365220157903
Breard & Lube (2017)	1	0.19201407729380665	1.9239382054020286
Breard & Lube (2017)	1	0.09799487248226532	0.9966082102610826
Brosch & Lube (2020)	1	0.04844017729757937	0.5293602691747915
