# Supplementary material for: Inadequacy of fluvial energetics for describing gravity current autosuspension
Source: Nat Commun. 2023 Apr 21;14:2288. doi: 10.1038/s41467-023-37724-1 (PMC10121697; doi:10.1038/s41467-023-37724-1)
Supplement: Supplementary file 3 — Source Data [file 41467_2023_37724_MOESM3_ESM.zip › supplement/coordinates_Figure2.txt]

Paper	TYPE	x	y
Altinakar (1988)	1	0.2105246582179805	1.027663939928266
Altinakar (1988)	1	0.727446435297485	0.028068751551144754
Altinakar (1988)	1	0.7281477117975981	0.731976740264859
Altinakar (1988)	1	0.2105077581159857	1.298546910990194
Altinakar (1988)	1	0.7279138410553818	0.42938303346301665
Altinakar (1988)	1	0.727446435297485	0.38753703412779306
Altinakar (1988)	1	0.2105415603409965	0.43972892850874734
Altinakar (1988)	1	0.7281477117975981	0.3947258039300721
Altinakar (1988)	1	0.2104570699308714	1.3939021133507086
Altinakar (1988)	1	0.727446435297485	0.25937010622761786
Altinakar (1988)	1	0.7273296537161295	0.23009263636383154
Altinakar (1988)	1	0.7273296537161295	0.37406207495475263
Altinakar (1988)	1	0.2105415603409965	0.47127771156617165
Altinakar (1988)	1	0.21060918905379505	1.550486448513782
Altinakar (1988)	1	0.7273296537161295	0.3109716052995288
Altinakar (1988)	1	0.7276800822608462	1.107081391987592
Altinakar (1988)	1	0.21049086003448633	0.7869608471230595
Altinakar (1988)	1	0.2105246582179805	1.1986843285829492
Altinakar (1988)	1	0.21060918905379505	1.5595719110010628
Altinakar (1988)	1	0.2105077581159857	0.8028820011302511
Altinakar (1988)	1	0.7279138410553818	0.7294988498928919
Altinakar (1988)	1	0.7273296537161295	0.06996560749679286
Altinakar (1988)	1	0.7276800822608462	0.9106993872815116
Altinakar (1988)	1	0.2105077581159857	0.8391652743146368
Altinakar (1988)	1	0.21049086003448633	1.2844302296256187
Altinakar (1988)	1	0.7273296537161295	0.2910360952139706
Altinakar (1988)	1	0.727446435297485	0.20954030763584383
Altinakar (1988)	1	0.7273296537161295	0.3007177938707421
Altinakar (1988)	1	0.7279138410553818	0.7651251332056143
Altinakar (1988)	1	0.727446435297485	0.27939014075264806
Altinakar (1988)	1	0.21049086003448633	0.7448697781353426
Altinakar (1988)	1	0.7275632448075443	0.5661253528865532
Altinakar (1988)	1	0.2104570699308714	0.5305068081331084
Altinakar (1988)	1	0.2105077581159857	0.3862621061542088
Altinakar (1988)	1	0.7273296537161295	0.03872534553513608
Altinakar (1988)	1	0.7279138410553818	0.8670037756026554
Altinakar (1988)	1	0.727446435297485	0.15423203321730103
Altinakar (1988)	1	0.7279138410553818	0.3098796083784267
Altinakar (1988)	1	0.7275632448075443	0.5526165048326857
Altinakar (1988)	1	0.2104570699308714	1.4822582193340375
Altinakar (1988)	1	0.7279138410553818	0.9285699501808705
Altinakar (1988)	1	0.21060918905379505	1.5879026517223669
Altinakar (1988)	1	0.7273296537161295	0.035547533089212775
Altinakar (1988)	1	0.727446435297485	0.5819382721772857
Altinakar (1988)	1	0.727446435297485	0.21529774763261245
Altinakar (1988)	1	0.21049086003448633	0.6820107102349806
Cartigny et al. (2013)	2	8.138324151806424	12.851447484770594
Cartigny et al. (2013)	2	8.138324151806424	11.49210288790522
Cartigny et al. (2013)	2	8.138324151806424	14.509299253803388
Cartigny et al. (2013)	2	8.138324151806424	16.068736043005114
Cartigny et al. (2013)	2	8.138324151806424	15.17714639902365
Cartigny et al. (2013)	2	8.138324151806424	17.754566830236122
Cartigny et al. (2013)	2	8.138324151806424	6.768603447144217
Cartigny et al. (2013)	2	8.138324151806424	9.120311347022009
Cartigny et al. (2013)	2	8.138324151806424	10.783512452229058
Cartigny et al. (2013)	2	8.138324151806424	13.560025700357144
Cartigny et al. (2013)	2	8.138324151806424	14.456574167547078
Cartigny et al. (2013)	2	8.138324151806424	13.72245456191377
This study (Quartz)	1	1.1087536730770258	19.422522949595354
This study (Quartz)	1	1.095119625006361	32.63380257605162
This study (Quartz)	1	1.0368464750373012	13.08541973432074
This study (Quartz)	1	1.1426475649433054	2.4469328447731713
This study (Quartz)	1	1.1373775002877795	5.812905544390912
This study (Quartz)	1	1.0256181897248853	28.929229544886287
This study (Quartz)	1	0.7717441942030455	0.7348627783849585
This study (Quartz)	1	1.1387635719717195	0.4861304254086933
This study (Quartz)	1	1.1359919914233867	20.16004690452539
This study (Quartz)	1	1.0701539901464925	6.7676987807119815
This study (Quartz)	1	1.0696496549721337	7.267565632484748
This study (Quartz)	1	0.939688321044109	4.023629980059864
This study (Kaolinite)	1	0.10691454531540595	54.24715658602015
This study (Kaolinite)	1	0.10691454531540595	91.5672360305036
This study (Kaolinite)	1	0.10691454531540595	46.1336663135467
This study (Kaolinite)	1	0.10691454531540595	33.05355770740217
This study (Kaolinite)	1	0.10691454531540595	142.97131287681154
This study (Kaolinite)	1	0.10691454531540595	46.1336663135467
This study (Kaolinite)	1	0.10691454531540595	76.38894603682246
This study (Kaolinite)	1	0.10691454531540595	48.329010134239056
This study (Kaolinite)	1	0.10691454531540595	45.27273904102794
This study (Kaolinite)	1	0.10691454531540595	76.38894603682246
This study (Kaolinite)	1	0.10691454531540595	33.05355770740217
This study (Kaolinite)	1	0.10691454531540595	51.203066115830545
This study (Kaolinite)	1	0.10691454531540595	45.27273904102794
This study (Kaolinite)	1	0.10691454531540595	27.544750475890766
Eggenhuisen et al. (2019)	1	5.9603263333478615	11.209307959253193
Eggenhuisen et al. (2019)	1	5.9603263333478615	22.68345092421448
Farizan et al. (2019)	1	0.1466602406925612	0.1169981706399139
Farizan et al. (2019)	1	0.1466602406925612	0.15040843343715676
Farizan et al. (2019)	1	0.1466602406925612	0.30005235199560043
Farizan et al. (2019)	1	0.1466602406925612	0.412070678603357
Farizan et al. (2019)	1	0.1466602406925612	0.4842261704729438
Farizan et al. (2019)	1	0.1466602406925612	0.207161724908993
Garcia (1993)	1	0.10857223401956871	0.39753418767726206
Garcia (1993)	1	0.10857223401956871	0.46512496583364116
Hermidas et al. (2018)	2	7.387404821721899	5.398173669449134
Hermidas et al. (2018)	2	7.387404821721899	9.201796100209261
Hermidas et al. (2018)	2	7.387404821721899	10.93602682203608
Hermidas et al. (2018)	2	7.387404821721899	9.954433412928426
Hermidas et al. (2018)	2	7.387404821721899	9.099328449933548
Hermidas et al. (2018)	2	7.387404821721899	18.72076084291989
Hermidas et al. (2018)	2	7.387404821721899	1.0449504043864613
Hermidas et al. (2018)	2	7.387404821721899	2.2542441032650244
Hermidas et al. (2018)	2	7.387404821721899	17.156852729943843
Hermidas et al. (2018)	2	7.387404821721899	19.42815267279897
Hermidas et al. (2018)	2	7.387404821721899	16.46979130858534
Hermidas et al. (2018)	2	7.387404821721899	7.431637143760609
Hermidas et al. (2018)	2	7.387404821721899	5.482129773442609
Hermidas et al. (2018)	2	7.387404821721899	7.575015193695507
Hermidas et al. (2018)	2	7.387404821721899	5.970795321102586
Hermidas et al. (2018)	2	7.387404821721899	3.6576228030484708
Hermidas et al. (2018)	2	7.387404821721899	7.035412511124152
Hermidas et al. (2018)	2	7.387404821721899	3.5841588351622824
Hermidas et al. (2018)	2	7.387404821721899	25.153409585573627
Hermidas et al. (2018)	2	7.387404821721899	5.734547671900084
Hermidas et al. (2018)	2	7.387404821721899	9.335188596967106
Hermidas et al. (2018)	2	7.387404821721899	6.049928341343228
Hermidas et al. (2018)	2	7.387404821721899	5.056682972415774
Hermidas et al. (2018)	2	7.387404821721899	15.035194873731974
Hermidas et al. (2018)	2	7.387404821721899	13.79825084453282
Hermidas et al. (2018)	2	7.387404821721899	15.764291421723257
Hermidas et al. (2018)	2	7.387404821721899	4.387914451627426
Hermidas et al. (2018)	2	7.387404821721899	2.696549322533487
Hermidas et al. (2018)	2	7.387404821721899	9.804129617495114
Islam & Imran (2010)	1	0.5026492315720774	0.791775068037697
Islam & Imran (2010)	1	0.5026492315720774	1.132203903430864
Islam & Imran (2010)	1	0.5026492315720774	1.0108873403718106
Islam & Imran (2010)	1	0.5026492315720774	0.7150252390859709
Islam & Imran (2010)	2	0.5026492315720774	1.0639570647980783
Islam & Imran (2010)	2	0.5026492315720774	0.9267484807800457
Islam & Imran (2010)	2	0.5026492315720774	1.5130793334023815
Islam & Imran (2010)	2	0.5026492315720774	0.5978361741317775
Islam & Imran (2010)	2	0.5026492315720774	0.8202566654721607
Islam & Imran (2010)	2	0.5026492315720774	0.5971741113842776
Islam & Imran (2010)	2	0.5026492315720774	0.8263294566889275
Islam & Imran (2010)	2	0.5026492315720774	1.1477316311243257
Leeuw et al. (2017)	1	6.732613427927043	14.433292536805249
Leeuw et al. (2017)	2	6.732613427927043	17.32296975163864
Leeuw et al. (2017)	2	6.732613427927043	5.21155604730597
Leeuw et al. (2017)	2	6.732613427927043	7.587179833847523
Leeuw et al. (2018)	2	6.029231416185377	12.183687547477914
Leeuw et al. (2018)	2	6.029231416185377	53.082965235268496
Leeuw et al. (2018)	2	6.029231416185377	43.489519726255196
Leeuw et al. (2018)	2	6.029231416185377	36.29658351256457
Michon et al. (1955)	1	0.22432841799468914	0.9808226653495903
Michon et al. (1955)	1	0.22432841799468914	1.0571221300694134
Michon et al. (1955)	1	0.22432841799468914	0.6810499018763404
Michon et al. (1955)	1	0.22432841799468914	0.34859102274264353
Michon et al. (1955)	1	0.22432841799468914	1.5863782155258115
Michon et al. (1955)	1	0.22432841799468914	0.13493605765181618
Michon et al. (1955)	1	0.22432841799468914	0.025015358106567576
Michon et al. (1955)	1	0.22432841799468914	0.030215801556471047
Michon et al. (1955)	1	0.22432841799468914	0.14374893775452036
Michon et al. (1955)	1	0.22432841799468914	2.6003888916684366
Michon et al. (1955)	1	0.22432841799468914	0.0578816985641053
Michon et al. (1955)	1	0.22432841799468914	0.05480852086682241
Michon et al. (1955)	1	0.22432841799468914	0.02006368473325065
Michon et al. (1955)	1	0.22432841799468914	0.7030483842147579
Michon et al. (1955)	1	0.22432841799468914	0.2580784912967447
Michon et al. (1955)	1	0.22432841799468914	0.16856772684404558
Michon et al. (1955)	1	0.22432841799468914	0.44878190382212235
Michon et al. (1955)	1	0.22432841799468914	0.4699973736676632
Michon et al. (1955)	1	0.22432841799468914	0.13245222222723796
Michon et al. (1955)	1	0.22432841799468914	2.377737664752319
Michon et al. (1955)	1	0.22432841799468914	0.028492740426706884
Michon et al. (1955)	1	0.22432841799468914	3.0297850479228385
Michon et al. (1955)	1	0.22432841799468914	0.91471611228997
Michon et al. (1955)	1	0.22432841799468914	0.13043525176279383
Michon et al. (1955)	1	0.22432841799468914	0.22772365012917153
Michon et al. (1955)	1	0.22432841799468914	0.19122531414753616
Michon et al. (1955)	1	0.22432841799468914	0.31400567109856864
Michon et al. (1955)	1	0.22432841799468914	0.5054364911764332
Michon et al. (1955)	1	0.22432841799468914	0.18971747820208087
Michon et al. (1955)	1	0.22432841799468914	2.283598311343611
Michon et al. (1955)	1	0.22432841799468914	0.03484224486908871
Michon et al. (1955)	1	0.22432841799468914	0.010060684231175288
Michon et al. (1955)	1	0.22432841799468914	0.5103993617211748
Michon et al. (1955)	1	0.22432841799468914	0.12689900370898322
Michon et al. (1955)	1	0.22432841799468914	1.2549987848600135
Michon et al. (1955)	1	0.22432841799468914	0.0235248280016833
Michon et al. (1955)	1	0.22432841799468914	5.003416833420168
Michon et al. (1955)	1	0.22432841799468914	0.19807807962005722
Michon et al. (1955)	1	0.22432841799468914	0.08986481452724565
Michon et al. (1955)	1	0.22432841799468914	1.0806138566899208
Michon et al. (1955)	1	0.22432841799468914	0.5652127230153488
Michon et al. (1955)	1	0.22432841799468914	0.1502107958025883
Michon et al. (1955)	1	0.22432841799468914	0.15104979864518192
Michon et al. (1955)	1	0.22432841799468914	0.13801375181656167
Michon et al. (1955)	1	0.22432841799468914	1.6800515295071277
Michon et al. (1955)	1	0.22432841799468914	0.025370513741462875
Michon et al. (1955)	1	0.22432841799468914	0.06795873087209943
Michon et al. (1955)	1	0.22432841799468914	0.17958788758597263
Michon et al. (1955)	1	0.22432841799468914	0.49029387695277044
Michon et al. (1955)	1	0.22432841799468914	0.01312970035496179
Michon et al. (1955)	1	0.22432841799468914	1.4871026425725322
Michon et al. (1955)	1	0.22432841799468914	3.918853297590802
Michon et al. (1955)	1	0.22432841799468914	0.1758820446534233
Michon et al. (1955)	1	0.22432841799468914	0.2422309251005558
Michon et al. (1955)	1	0.22432841799468914	0.1284599561185568
Michon et al. (1955)	1	0.22432841799468914	0.7319638557667241
Michon et al. (1955)	1	0.22432841799468914	0.9277695163017793
Michon et al. (1955)	1	0.22432841799468914	1.5581558478277557
Michon et al. (1955)	1	0.22432841799468914	0.10755107635280989
Michon et al. (1955)	1	0.22432841799468914	0.3250038007875853
Michon et al. (1955)	1	0.22432841799468914	0.16513482225218387
Michon et al. (1955)	1	0.22432841799468914	0.6335899731908543
Michon et al. (1955)	1	0.22432841799468914	0.47359430631703187
Michon et al. (1955)	1	0.22432841799468914	0.31622699130962706
Packman & Jerolmack (2004)	1	0.16460571071502952	0.34029277778644107
Packman & Jerolmack (2004)	1	0.005687361419850156	1.9122132299734518
Packman & Jerolmack (2004)	1	0.16460571071502952	0.34029277778644107
Packman & Jerolmack (2004)	1	0.005687361419850156	1.9122132299734518
Pohl et al. (2020)	1	6.16783108474932	5.554933188926847
Sequeiros et al. (2018)	1	0.9828854841294423	2.1467858296242834
Sequeiros et al. (2018)	1	0.9830271695664209	0.6309502709643351
Sequeiros et al. (2018)	1	0.9830271695664209	0.35970597226102335
Sequeiros et al. (2018)	1	0.9828854841294423	1.9262688841708953
Sequeiros et al. (2018)	1	0.9830271695664209	1.285886460030415
Sequeiros et al. (2018)	1	0.9830271695664209	0.6811444280259138
Sequeiros et al. (2018)	1	0.9828854841294423	1.86275055142602
Sequeiros et al. (2018)	1	0.9828854841294423	0.6157149296632591
Simmons et al. (2020)	1	0.1467047034010839	7.70857659290435
Simmons et al. (2020)	1	0.1252586716758564	9.041551119287496
Simmons et al. (2020)	1	0.1387758218134556	7.852404769819201
Tesaker (1969)	1	0.0468565264108681	89.840635313617
Tesaker (1969)	1	0.04717352140919978	165.08617874086877
Tesaker (1969)	1	0.0468565264108681	161.43494286763882
Tesaker (1969)	1	0.04717352140919978	44.79776263774752
Tesaker (1969)	1	0.04717352140919978	148.2076857995581
Tesaker (1969)	1	0.04717352140919978	284.7456279496804
Tesaker (1969)	1	0.0468565264108681	64.44581019185456
Tesaker (1969)	1	0.0468565264108681	11.470686353514107
Tesaker (1969)	1	0.04717352140919978	169.78360246280724
Tesaker (1969)	1	0.04717352140919978	227.77967914489045
Tesaker (1969)	1	0.04717352140919978	190.12206025156377
Tesaker (1969)	1	0.04717352140919978	318.1926168335323
Tesaker (1969)	1	0.04717352140919978	86.67410190675355
Tesaker (1969)	1	0.0468565264108681	60.071425875189234
Tesaker (1969)	1	0.0468565264108681	61.60034307219271
Tesaker (1969)	1	0.04717352140919978	306.81171447486986
Tesaker (1969)	1	0.0468565264108681	96.39590926030857
Tesaker (1969)	1	0.0468565264108681	62.23402812072562
Tesaker (1969)	1	0.04717352140919978	246.4666895226276
Tesaker (1969)	1	0.04717352140919978	336.7510969961554
Tesaker (1969)	1	0.04717352140919978	16.704187979720693
Tesaker (1969)	1	0.04717352140919978	203.85878207714694
Tesaker (1969)	1	0.04717352140919978	108.93881391632054
Tesaker (1969)	1	0.04717352140919978	54.649435530110416
Tesaker (1969)	1	0.0468565264108681	74.2074435266582
Tesaker (1969)	1	0.04717352140919978	207.18682499920376
Tesaker (1969)	1	0.04717352140919978	102.1253370916364
Tesaker (1969)	1	0.04717352140919978	189.02661310384778
Tesaker (1969)	1	0.0468565264108681	31.78657060605301
Tesaker (1969)	1	0.0468565264108681	153.1198240355387
Tesaker (1969)	1	0.0468565264108681	57.65040786722581
Tesaker (1969)	1	0.0468565264108681	103.9627146593628
Tesaker (1969)	1	0.0468565264108681	155.70736983255568
Varjavand et al. (2015)	1	0.19636527818206553	1.181116203320952
Varjavand et al. (2015)	1	0.19636527818206553	1.8052258608036276
Varjavand et al. (2015)	1	0.19636527818206553	1.4984098480160397
Varjavand et al. (2015)	2	0.19636527818206553	1.7452436181941586
Varjavand et al. (2015)	2	0.19636527818206553	1.9477750085674295
Varjavand et al. (2015)	2	0.19636527818206553	0.8262638480967418
Breard & Lube (2017)	1	33.34833387670337	0.12147621610326531
Breard & Lube (2017)	1	33.34833387670337	0.04699412982248982
Breard & Lube (2017)	1	33.34833387670337	0.05836146359687537
Brosch & Lube (2020)	1	32.3529029109723	0.2557118735614885
