# Supplementary material for: Inadequacy of fluvial energetics for describing gravity current autosuspension
Source: Nat Commun. 2023 Apr 21;14:2288. doi: 10.1038/s41467-023-37724-1 (PMC10121697; doi:10.1038/s41467-023-37724-1)
Supplement: Supplementary file 3 — Source Data [file 41467_2023_37724_MOESM3_ESM.zip › supplement/coordinates_Figure3_river.txt]

Paper	Flow	Pf/Nf	Phi
Ashida & Okabe (1982)	FF	0.03853207348585359	0.0002
Brooks (1954)	FF	0.06572955667126516	0.0018
Brooks (1954)	FF	0.06572955667126516	0.0018
Brooks (1954)	FF	0.07189170260919629	0.0019
Brooks (1954)	FF	0.051921785217752876	0.0013
Brooks (1954)	FF	0.029882645203934268	0.0007000000000000001
Brooks (1954)	FF	0.03036462335238482	0.0009
Brooks (1954)	FF	0.029882645203934268	0.0008
Cellino & Graf (1999)	FF	0.12207925685092837	0.0015
Coleman (1986)	FF	0.09281961982156633	0.003
Coleman (1986)	FF	0.029454521635055523	0.0015
Coleman (1986)	FF	0.018742429834708616	0.0003
Einstein & Chien (1955)	FF	0.17412194567614336	0.008199999999999999
Einstein & Chien (1955)	FF	0.18086686036027108	0.0052
Einstein & Chien (1955)	FF	0.5038086320524079	0.0208
Graf & Cellino (2002)	FF	0.03515882597306737	0.0008
Graf & Cellino (2002)	FF	0.041880366232624366	0.0011
Graf & Cellino (2002)	FF	0.07629235439907428	0.0011
Graf & Cellino (2002)	FF	0.07261561442803458	0.0014000000000000002
Graf & Cellino (2002)	FF	0.07537316940631436	0.0013
Graf & Cellino (2002)	FF	0.07904990937735408	0.0017000000000000001
Graf & Cellino (2002)	FF	0.07904990937735408	0.0018
Graf & Cellino (2002)	FF	0.13069661615805275	0.0019
Graf & Cellino (2002)	FF	0.13213284270924014	0.0019
Graf & Cellino (2002)	FF	0.13213284270924014	0.0023
Graf & Cellino (2002)	FF	0.18613496103388605	0.0024
Graf & Cellino (2002)	FF	0.05625221883700878	0.0006
Graf & Cellino (2002)	FF	0.058361677043396606	0.0009
Graf & Cellino (2002)	FF	0.05906482977885921	0.0008
Graf & Cellino (2002)	FF	0.09338747267862786	0.0007000000000000001
Graf & Cellino (2002)	FF	0.09558482497694852	0.001
Graf & Cellino (2002)	FF	0.09558482497694852	0.0011
Guy (1966)	FF	0.04350905104202523	0.0011
Guy (1966)	FF	0.06563803166083435	0.0009
Guy (1966)	FF	0.05526156643642016	0.0009
Guy (1966)	FF	0.04719464844596076	0.0004
Guy (1966)	FF	0.07963054270921047	0.001
Guy (1966)	FF	0.14941273153690693	0.0015
Guy (1966)	FF	0.2133348247889812	0.0026
Lyn (1988)	FF	0.07824434584233841	0.0005
Lyn (1988)	FF	0.0603233570754958	0.0003
Lyn (1988)	FF	0.09438956462223734	0.0004
Nordine & Dempster (1963)	FF	0.031007769123576653	0.0003
Nordine & Dempster (1963)	FF	0.03591313168523738	0.0002
Nordine & Dempster (1963)	FF	0.03582579418867212	0.0003
Nordine & Dempster (1963)	FF	0.02731442051720125	0.0002
Nordine & Dempster (1963)	FF	0.023893331018751116	0.0002
Nordine & Dempster (1963)	FF	0.019745355073140965	0.0003
Nordine & Dempster (1963)	FF	0.019772362480351833	0.0003
Nordine & Dempster (1963)	FF	0.014489417161884531	0.0003
Nordine & Dempster (1963)	FF	0.01781864028629082	0.0003
Nordine & Dempster (1963)	FF	0.022304216579416617	0.0004
Nordine & Dempster (1963)	FF	0.01796739077884379	0.0003
Nordine & Dempster (1963)	FF	0.028266816841084494	0.0002
Nordine & Dempster (1963)	FF	0.025118223447261778	0.0002
Nordine & Dempster (1963)	FF	0.016715939366905744	0.0005
Nordine & Dempster (1963)	FF	0.021393999324018798	0.0004
Nordine & Dempster (1963)	FF	0.033181663702223425	0.0003
Nordine & Dempster (1963)	FF	0.030837449690962304	0.0004
Nordine & Dempster (1963)	FF	0.04005204359745957	0.0005
Nordine & Dempster (1963)	FF	0.04783288675660995	0.0007000000000000001
Nordine & Dempster (1963)	FF	0.0489914964365173	0.0004
Nordine & Dempster (1963)	FF	0.030488212624782244	0.0006
Nordine & Dempster (1963)	FF	0.06492448384554311	0.0069
Nordine & Dempster (1963)	FF	0.06375903323916961	0.0095
Vanoni & Nomicos (1960)	FF	0.07219879141709884	0.0014000000000000002
Vanoni & Nomicos (1960)	FF	0.08519321675203721	0.0017000000000000001
Vanoni & Nomicos (1960)	FF	0.08296033002264913	0.003
Vanoni & Nomicos (1960)	FF	0.06850673376097857	0.0014000000000000002
Vanoni (1946)	FF	0.14035255294819818	0.0013
Wan & Wang (1994)	FF	0.00586020968182807	0.00031300004712328354
Wan & Wang (1994)	FF	0.008933409649330511	0.00023097124154615673
Wan & Wang (1994)	FF	0.009827164642330799	0.0002763506463122015
Wan & Wang (1994)	FF	0.010623359689485617	0.00013495923733432836
Wan & Wang (1994)	FF	0.011003580416698563	0.0007018756629559701
Wan & Wang (1994)	FF	0.011442975213245018	0.0004404876716955224
Wan & Wang (1994)	FF	0.01190756340939468	0.00019666720384488808
Wan & Wang (1994)	FF	0.012594614990806668	0.00039564865203805974
Wan & Wang (1994)	FF	0.013943848678664349	0.0006602920082895522
Wan & Wang (1994)	FF	0.014074906108072634	0.00032069376332369406
Wan & Wang (1994)	FF	0.014141957226641808	0.00022705309567936564
Wan & Wang (1994)	FF	0.014533786165584761	0.00030207364382205224
Wan & Wang (1994)	FF	0.015494181114620675	0.0002942970631587687
Wan & Wang (1994)	FF	0.015544694517575418	0.0004359417852294776
Wan & Wang (1994)	FF	0.01623041183758669	0.0006629453036402984
Wan & Wang (1994)	FF	0.016785501417218997	0.0002751659981866045
Wan & Wang (1994)	FF	0.01749171994636885	7.612567072861941e-05
Wan & Wang (1994)	FF	0.017664219685752422	0.0004492910060671642
Wan & Wang (1994)	FF	0.01978472463444138	0.00020556998859111938
Wan & Wang (1994)	FF	0.020396467369133652	0.0004596094403391791
Wan & Wang (1994)	FF	0.021154601090449573	0.00014779026988966416
Wan & Wang (1994)	FF	0.02115683239784901	0.00032821173530048507
Wan & Wang (1994)	FF	0.022347975292261582	0.0005667721958824627
Wan & Wang (1994)	FF	0.023289407288363373	0.0003068846811016045
Wan & Wang (1994)	FF	0.023405193171639922	0.21359816846093285
Wan & Wang (1994)	FF	0.025567217754113757	0.0004105999162402985
Wan & Wang (1994)	FF	0.025682596786405654	0.00011175359573712686
Wan & Wang (1994)	FF	0.0260462614519435	0.0005568562516253731
Wan & Wang (1994)	FF	0.027046929359292784	0.00012364600735272386
Wan & Wang (1994)	FF	0.027118414669358822	0.00018664426141619403
Wan & Wang (1994)	FF	0.027226454390157244	0.0002565004701108209
Wan & Wang (1994)	FF	0.028243294956445095	5.324023290335822e-05
Wan & Wang (1994)	FF	0.029174333982641524	0.00013835424882578358
Wan & Wang (1994)	FF	0.02924228329120094	0.0003433147776404104
Wan & Wang (1994)	FF	0.029921362439296835	0.0005756938539880597
Wan & Wang (1994)	FF	0.03277945029453501	0.0004826763222746269
Wan & Wang (1994)	FF	0.03318200586926739	0.0007371068267764925
Wan & Wang (1994)	FF	0.03359026766693815	0.0006490601351861941
Wan & Wang (1994)	FF	0.0341358528260299	0.0006067988020328358
Wan & Wang (1994)	FF	0.037754543061067486	0.2511949359974627
Wan & Wang (1994)	FF	0.038639950276069035	0.0005890316959410448
Wan & Wang (1994)	FF	0.038653047567435594	0.0004921891487130597
Wan & Wang (1994)	FF	0.03971613401141409	0.0003560354841554851
Wan & Wang (1994)	FF	0.04035671035905888	0.0007626177780567165
Wan & Wang (1994)	FF	0.04080375011277157	0.1390699879763433
Wan & Wang (1994)	FF	0.04169452110837403	0.0005425551443376865
Wan & Wang (1994)	FF	0.04217296429123003	0.000737419149638433
Wan & Wang (1994)	FF	0.04262582235169062	0.007906719893761195
Wan & Wang (1994)	FF	0.043759075017891724	0.00018348427281798506
Wan & Wang (1994)	FF	0.04528542682203124	0.0015205902758921642
Wan & Wang (1994)	FF	0.04548492493578388	0.00014799029369238806
Wan & Wang (1994)	FF	0.046084032995561	0.0036592302603444026
Wan & Wang (1994)	FF	0.04611364894844478	0.0026032408452757463
Wan & Wang (1994)	FF	0.04718529449262874	0.0005936661080514925
Wan & Wang (1994)	FF	0.04905552058819972	0.0002488837329425746
Wan & Wang (1994)	FF	0.049286244913064756	0.0007321224438753732
Wan & Wang (1994)	FF	0.05014052989474818	5.829013552541045e-05
Wan & Wang (1994)	FF	0.0503818549508682	0.11629627308791046
Wan & Wang (1994)	FF	0.05073059516067638	0.0004518167901160448
Wan & Wang (1994)	FF	0.05095062183633798	0.0003031363023404478
Wan & Wang (1994)	FF	0.05130801743832646	0.0006447029942593284
Wan & Wang (1994)	FF	0.051551738384984065	0.1935612847768657
Wan & Wang (1994)	FF	0.05298518124954958	0.00019024424277936568
Wan & Wang (1994)	FF	0.05336975123978211	0.000869763945433209
Wan & Wang (1994)	FF	0.055115975581956404	0.0007716520440619404
Wan & Wang (1994)	FF	0.05587207366003287	0.0019202228738985072
Wan & Wang (1994)	FF	0.05605562647419999	0.0003376049951436194
Wan & Wang (1994)	FF	0.056099237675533965	0.00022356397045485073
Wan & Wang (1994)	FF	0.0582652034376095	0.0009445433575884329
Wan & Wang (1994)	FF	0.058561321621527336	0.0005348154791126866
Wan & Wang (1994)	FF	0.058868919239277534	0.0002768106044298134
Wan & Wang (1994)	FF	0.059011957912583055	0.008199961714798506
Wan & Wang (1994)	FF	0.05929197111943998	0.0006671195929182836
Wan & Wang (1994)	FF	0.05934813299985272	0.0004039076418817164
Wan & Wang (1994)	FF	0.06138901656341908	0.0008163593533104477
Wan & Wang (1994)	FF	0.06427106299921109	0.000295037711306903
Wan & Wang (1994)	FF	0.06451762665924447	0.2559793712608209
Wan & Wang (1994)	FF	0.06537184603116593	0.0002402431163767164
Wan & Wang (1994)	FF	0.06624382062049572	0.0007407745293317165
Wan & Wang (1994)	FF	0.06652467517464736	0.0005781339623320895
Wan & Wang (1994)	FF	0.07058234177787556	0.000966317643883582
Wan & Wang (1994)	FF	0.07176874170153978	0.0008274571742522387
Wan & Wang (1994)	FF	0.07447075536671476	0.001664595009544403
Wan & Wang (1994)	FF	0.07619376007095988	0.0007137431945757462
Wan & Wang (1994)	FF	0.0776963165352374	0.00018699168823694032
Wan & Wang (1994)	FF	0.07912800070202411	0.00029798388822757464
Wan & Wang (1994)	FF	0.07914940795976941	0.0002581840809140672
Wan & Wang (1994)	FF	0.08052686417008224	0.0009996485499992537
Wan & Wang (1994)	FF	0.08125917388761224	0.14693011332712685
Wan & Wang (1994)	FF	0.08192682250294327	0.0019215218782567163
Wan & Wang (1994)	FF	0.08247959906186629	0.12850650272641792
Wan & Wang (1994)	FF	0.08284577654253962	0.0008016515833682836
Wan & Wang (1994)	FF	0.08365750944662753	0.0026252075302623133
Wan & Wang (1994)	FF	0.08434700714526026	0.24708405723406715
Wan & Wang (1994)	FF	0.08487915355521473	0.008815003634171642
Wan & Wang (1994)	FF	0.08491312430673321	0.0005618442362712686
Wan & Wang (1994)	FF	0.08892906853887529	0.0014159954051347014
Wan & Wang (1994)	FF	0.08999236184251647	0.004968362364402985
Wan & Wang (1994)	FF	0.0903215958899722	0.0007172299575373135
Wan & Wang (1994)	FF	0.09096242520069014	0.002926557351868657
Wan & Wang (1994)	FF	0.09420300097069252	0.0005855610396320896
Wan & Wang (1994)	FF	0.09516497578376489	0.0015434485183332088
Wan & Wang (1994)	FF	0.09548459808693102	0.0018879039556212688
Wan & Wang (1994)	FF	0.10123739962313252	0.0005599196499205224
Wan & Wang (1994)	FF	0.10503814872939891	0.0029054750466350745
Wan & Wang (1994)	FF	0.10540750186121074	0.00035031544942611944
Wan & Wang (1994)	FF	0.10739337732626206	0.00045023037175223883
Wan & Wang (1994)	FF	0.10819889591488464	0.21804956232865672
Wan & Wang (1994)	FF	0.11021872555837146	0.3065104551153358
Wan & Wang (1994)	FF	0.11388211759850986	0.00023201228430895523
Wan & Wang (1994)	FF	0.11584340936271367	0.0006922827215369402
Wan & Wang (1994)	FF	0.11692560769328238	0.1273874083338806
Wan & Wang (1994)	FF	0.11914056891090825	0.1551505266458582
Wan & Wang (1994)	FF	0.11990917592230346	0.002186793829339925
Wan & Wang (1994)	FF	0.12125800593661598	0.347535459741418
Wan & Wang (1994)	FF	0.12247772386129753	0.0017268563904235077
Wan & Wang (1994)	FF	0.12857575592785986	0.18562699967589552
Wan & Wang (1994)	FF	0.12880638087172372	0.07180366949119403
Wan & Wang (1994)	FF	0.13421080270343055	0.0014437877859238806
Wan & Wang (1994)	FF	0.13424871140345732	0.0012430764481458957
Wan & Wang (1994)	FF	0.1356981620965123	0.0024107739301597016
Wan & Wang (1994)	FF	0.1387159307892184	0.2609607987843284
Wan & Wang (1994)	FF	0.14073601966621857	0.001862299608670149
Wan & Wang (1994)	FF	0.14259175296242216	0.003010537709249254
Wan & Wang (1994)	FF	0.14819452881589373	0.002195813706577239
Wan & Wang (1994)	FF	0.14846633726486916	0.000991134738638806
Wan & Wang (1994)	FF	0.15377229976715262	0.001305355754555224
Wan & Wang (1994)	FF	0.15437401193137862	0.0006682484084813433
Wan & Wang (1994)	FF	0.15929773522903745	0.0018557499995749999
Wan & Wang (1994)	FF	0.16031606772701504	0.0008744017752906715
Wan & Wang (1994)	FF	0.1651356685585642	0.08593432954395523
Wan & Wang (1994)	FF	0.1657269498575386	0.002288536626877239
Wan & Wang (1994)	FF	0.169985168989469	0.00047548406609477617
Wan & Wang (1994)	FF	0.171208056538416	0.27058432589100745
Wan & Wang (1994)	FF	0.17581924367838384	0.0052489927756716424
Wan & Wang (1994)	FF	0.1779905603054587	0.19953654433914178
Wan & Wang (1994)	FF	0.17910744891964303	0.00724741504977612
Wan & Wang (1994)	FF	0.1848009779680924	0.16457682802093285
Wan & Wang (1994)	FF	0.18975585877226753	0.006058959306429105
Wan & Wang (1994)	FF	0.1907013868336349	0.0004348199886399253
Wan & Wang (1994)	FF	0.192150397390722	0.0021968216556891786
Wan & Wang (1994)	FF	0.19611590698948778	0.10100551621037314
Wan & Wang (1994)	FF	0.1970331568758843	0.008517316663343282
Wan & Wang (1994)	FF	0.19779849615832223	0.24590732416250002
Wan & Wang (1994)	FF	0.2068227214806978	0.0009153088713097015
Wan & Wang (1994)	FF	0.21010485783601973	0.0010395242698712686
Wan & Wang (1994)	FF	0.21549599687451035	0.21831514772458954
Wan & Wang (1994)	FF	0.21757534194713	0.0013450423277582089
Wan & Wang (1994)	FF	0.2212530788728437	0.16212583277022388
Wan & Wang (1994)	FF	0.22416938748957577	0.11660339821477614
Wan & Wang (1994)	FF	0.22808403896467283	0.306904540245
Wan & Wang (1994)	FF	0.229900860528443	0.0028026364312033585
Wan & Wang (1994)	FF	0.23284454425610127	0.0018991601820847015
Wan & Wang (1994)	FF	0.23494842098707225	0.001116344184129851
Wan & Wang (1994)	FF	0.23602832501129745	0.24901799513805972
Wan & Wang (1994)	FF	0.23784907124438573	0.13615865055425372
Wan & Wang (1994)	FF	0.23884172728598124	0.0048885410922649255
Wan & Wang (1994)	FF	0.24221985546284389	0.0024588203018958955
Wan & Wang (1994)	FF	0.2442273197854645	0.002140931697045896
Wan & Wang (1994)	FF	0.24736666683420327	0.0014132587347567165
Wan & Wang (1994)	FF	0.24835395734279903	0.0032374389681343284
Wan & Wang (1994)	FF	0.2489182727090316	0.16215958408108208
Wan & Wang (1994)	FF	0.2542942477520956	0.0017041195116041044
Wan & Wang (1994)	FF	0.257346677697762	0.1197311130177612
Wan & Wang (1994)	FF	0.257788999719189	0.273039842145709
Wan & Wang (1994)	FF	0.2709378124040247	0.31820082874
Wan & Wang (1994)	FF	0.27302081771714076	0.002710643295060075
Wan & Wang (1994)	FF	0.2750640126006404	0.0036023756742854475
Wan & Wang (1994)	FF	0.2835687645217218	0.22036098417634328
Wan & Wang (1994)	FF	0.2867742097996469	0.10368998689753732
Wan & Wang (1994)	FF	0.28779864616237133	0.0018096613639667911
Wan & Wang (1994)	FF	0.29445397449065286	0.0032687938858496266
Wan & Wang (1994)	FF	0.30005265581700413	0.13916817931541042
Wan & Wang (1994)	FF	0.3017751861156545	0.21504783995160445
Wan & Wang (1994)	FF	0.3018641898684157	0.18393244788682836
Wan & Wang (1994)	FF	0.30293757112953107	0.0026018099787697762
Wan & Wang (1994)	FF	0.31849316800069166	0.09431022260369404
Wan & Wang (1994)	FF	0.3216631744486951	0.0025538529012783585
Wan & Wang (1994)	FF	0.3231716634118102	0.2423782004719776
Wan & Wang (1994)	FF	0.32672161187865595	0.00312583178610485
Wan & Wang (1994)	FF	0.3268701348916188	0.10596286217761196
Wan & Wang (1994)	FF	0.3305338364802791	0.00617457127944403
Wan & Wang (1994)	FF	0.34076943771589946	0.17092644943544777
Wan & Wang (1994)	FF	0.34363974017398935	0.0044724315686604475
Wan & Wang (1994)	FF	0.35774162320976566	0.22112808876044776
Wan & Wang (1994)	FF	0.3582076008452574	0.002977894669080224
Wan & Wang (1994)	FF	0.3651882089088591	0.13255495106652984
Wan & Wang (1994)	FF	0.3713557805525224	0.0026128530614686566
Wan & Wang (1994)	FF	0.37267656754399303	0.0003980236613835821
Wan & Wang (1994)	FF	0.37351476230487546	0.16079082254313434
Wan & Wang (1994)	FF	0.3751799891493578	0.2910960893429104
Wan & Wang (1994)	FF	0.3756074427661713	0.003928315400757463
Wan & Wang (1994)	FF	0.38814764880629876	0.25153891198988804
Wan & Wang (1994)	FF	0.3919997424125522	0.015131595791623133
Wan & Wang (1994)	FF	0.4088928283466176	0.002326759005266418
Wan & Wang (1994)	FF	0.4119295753166105	0.003186171430417164
Wan & Wang (1994)	FF	0.41500059559986247	0.004298197054690298
Wan & Wang (1994)	FF	0.41515591866380624	0.003524958442571269
Wan & Wang (1994)	FF	0.4212451565628132	0.17314898041294777
Wan & Wang (1994)	FF	0.42404331311758403	0.2402753586710448
Wan & Wang (1994)	FF	0.42540164216012316	0.0028479969871705226
Wan & Wang (1994)	FF	0.4289121346629036	0.0025266276116712684
Wan & Wang (1994)	FF	0.4372194423610583	0.0038565341220597013
Wan & Wang (1994)	FF	0.44474776617399464	0.002167395519282836
Wan & Wang (1994)	FF	0.45162907683346093	0.15361837407947762
Wan & Wang (1994)	FF	0.4547177971005388	0.005649264782485075
Wan & Wang (1994)	FF	0.4575815373589422	0.006519363471977612
Wan & Wang (1994)	FF	0.4576833390321959	0.13631620002708955
Wan & Wang (1994)	FF	0.4867926325252124	0.005012329785052239
Wan & Wang (1994)	FF	0.49476216688418595	0.004380734469865671
Wan & Wang (1994)	FF	0.49947504802832793	0.22954669653246268
Wan & Wang (1994)	FF	0.5009238432128915	0.003565935895759702
Wan & Wang (1994)	FF	0.5009329014657384	0.10117300398664178
Wan & Wang (1994)	FF	0.5048950385034179	0.0015546957166104479
Wan & Wang (1994)	FF	0.5140942627291348	0.002758756525055224
Wan & Wang (1994)	FF	0.5146833950267711	0.005671685281380597
Wan & Wang (1994)	FF	0.53664535408655	0.25792955806235074
Wan & Wang (1994)	FF	0.5404208877489438	0.14480437656992537
Wan & Wang (1994)	FF	0.5548073091541088	0.0033006636049078353
Wan & Wang (1994)	FF	0.5728414551734993	0.008854952841462687
Wan & Wang (1994)	FF	0.5730539039715912	0.07596976710063434
Wan & Wang (1994)	FF	0.5801884883947654	0.0059334292827723885
Wan & Wang (1994)	FF	0.5951718617974255	0.0942030896610821
Wan & Wang (1994)	FF	0.5996157539728251	0.001827358684703358
Wan & Wang (1994)	FF	0.605626729629418	0.23496788473402982
Wan & Wang (1994)	FF	0.6056558614623472	0.2742915028875373
Wan & Wang (1994)	FF	0.6057905756431761	0.2035847230708209
Wan & Wang (1994)	FF	0.6182523743440443	0.007317497231033581
Wan & Wang (1994)	FF	0.6183129669539411	0.15751849967720152
Wan & Wang (1994)	FF	0.6201323060434252	0.02128690658613433
Wan & Wang (1994)	FF	0.6380215549440345	0.009509258801014926
Wan & Wang (1994)	FF	0.6602524989482362	0.1436991831238806
Wan & Wang (1994)	FF	0.6648272379223342	0.005052764826373134
Wan & Wang (1994)	FF	0.6664580374105469	0.011466669708201493
Wan & Wang (1994)	FF	0.6718957417283613	0.003128955353020522
Wan & Wang (1994)	FF	0.6770581757066458	0.012781404342406719
Wan & Wang (1994)	FF	0.6784926767262256	0.08151825298145524
Wan & Wang (1994)	FF	0.6823418069069788	0.014353704089544774
Wan & Wang (1994)	FF	0.6848199238551269	0.01632522344066045
Wan & Wang (1994)	FF	0.6849453760934638	0.0982761862305224
Wan & Wang (1994)	FF	0.6898022066003803	0.07458832343406716
Wan & Wang (1994)	FF	0.6963825962062966	0.08855430817511192
Wan & Wang (1994)	FF	0.6994586595665603	0.0011266851467544778
Wan & Wang (1994)	FF	0.7199021234688272	0.17023474174623138
Wan & Wang (1994)	FF	0.7202557933063687	0.004654117807373135
Wan & Wang (1994)	FF	0.7464473208098735	0.005305725819361941
Wan & Wang (1994)	FF	0.7624967737984325	0.1455085308830597
Wan & Wang (1994)	FF	0.7681566380239407	0.09273608865917911
Wan & Wang (1994)	FF	0.7684252906110446	0.025355779927473884
Wan & Wang (1994)	FF	0.772297900970115	0.014682833458130599
Wan & Wang (1994)	FF	0.777852312734825	0.022748730555201487
Wan & Wang (1994)	FF	0.7829265005565706	0.0034231932747067167
Wan & Wang (1994)	FF	0.7844817377581654	0.017506673417268657
Wan & Wang (1994)	FF	0.7865781868771402	0.004255019116466417
Wan & Wang (1994)	FF	0.7887116738647518	0.08229304384947761
Wan & Wang (1994)	FF	0.7966256170366335	0.008849945799660449
Wan & Wang (1994)	FF	0.832220781328459	0.027742245769119406
Wan & Wang (1994)	FF	0.856240446183695	0.02151065753111194
Wan & Wang (1994)	FF	0.8760288385412325	0.012666958239854477
Wan & Wang (1994)	FF	0.8770958458007339	0.006644883808832091
Wan & Wang (1994)	FF	0.8775886290111069	0.015246121471891793
Wan & Wang (1994)	FF	0.8822418288467637	0.007687095261205224
Wan & Wang (1994)	FF	0.8838797840804876	0.11460141576888058
Wan & Wang (1994)	FF	0.8887988302610567	0.1502205410969776
Wan & Wang (1994)	FF	0.9125210493887388	0.0033035666089869403
Wan & Wang (1994)	FF	0.9272014266711305	0.017807041954820895
Wan & Wang (1994)	FF	0.9438716723677795	0.03582120241045523
Wan & Wang (1994)	FF	0.9487976145427126	0.005037056792436568
Wan & Wang (1994)	FF	0.9592185654799258	0.1765364129202239
Wan & Wang (1994)	FF	0.9612311549288007	0.024251970363014925
Wan & Wang (1994)	FF	0.9692044680424283	0.021037683273257463
Wan & Wang (1994)	FF	0.9810646253726241	0.0294142285065597
Wan & Wang (1994)	FF	0.9813471135528471	0.12224175699917908
Wan & Wang (1994)	FF	1.0022553328301018	0.009013630338503732
Wan & Wang (1994)	FF	1.0210687526417417	0.012007181380201492
Wan & Wang (1994)	FF	1.023003999489085	0.00440147074475
Wan & Wang (1994)	FF	1.060844578454515	0.0058078842567835815
Wan & Wang (1994)	FF	1.0825423893494177	0.006889929117373133
Wan & Wang (1994)	FF	1.0868488865572608	0.04252191390675373
Wan & Wang (1994)	FF	1.0999580212529465	0.03713842382504478
Wan & Wang (1994)	FF	1.1010992967594317	0.024531646470641794
Wan & Wang (1994)	FF	1.1043381241085526	0.005172128827772389
Wan & Wang (1994)	FF	1.140954600446935	0.030479813527082088
Wan & Wang (1994)	FF	1.1837058072981594	0.019748034583813433
Wan & Wang (1994)	FF	1.1984321810822534	0.10951151214041044
Wan & Wang (1994)	FF	1.2056528764285117	0.046352237662014927
Wan & Wang (1994)	FF	1.2068281610795246	0.02765678174508209
Wan & Wang (1994)	FF	1.2086962703427562	0.07884593914634329
Wan & Wang (1994)	FF	1.2093094683001948	0.06026089844563433
Wan & Wang (1994)	FF	1.226784970893369	0.02217842787885821
Wan & Wang (1994)	FF	1.2472126835068744	0.016751652803376867
Wan & Wang (1994)	FF	1.251225781685318	0.02537763005427985
Wan & Wang (1994)	FF	1.257812227846098	0.0345775804537388
Wan & Wang (1994)	FF	1.273840003974487	0.009136936724970152
Wan & Wang (1994)	FF	1.2751115981512462	0.11933645860070896
Wan & Wang (1994)	FF	1.316206738416114	0.006145547856727612
Wan & Wang (1994)	FF	1.3219810045744633	0.0050211848772947765
Wan & Wang (1994)	FF	1.338960937380607	0.002310034460280597
Wan & Wang (1994)	FF	1.4197744574250293	0.006774425265488806
Wan & Wang (1994)	FF	1.4355990689211091	0.08782314480649253
Wan & Wang (1994)	FF	1.4363705295258602	0.00822978971908582
Wan & Wang (1994)	FF	1.4363759467937927	0.06592988848014926
Wan & Wang (1994)	FF	1.506729963902679	0.11937165497582089
Wan & Wang (1994)	FF	1.5199867455640772	0.005877184629578358
Wan & Wang (1994)	FF	1.5204482801832675	0.005003666945828358
Wan & Wang (1994)	FF	1.5308753449180674	0.009243087865007464
Wan & Wang (1994)	FF	1.5483468657271044	0.14507392101667912
Wan & Wang (1994)	FF	1.5735146678143859	0.012056558365828359
Wan & Wang (1994)	FF	1.5795030328546704	0.01338844956424627
Wan & Wang (1994)	FF	1.6006197494029897	0.006750552308753731
Wan & Wang (1994)	FF	1.6386633705197806	0.07266469165309701
Wan & Wang (1994)	FF	1.6408259746361566	0.10923704189123135
Wan & Wang (1994)	FF	1.6524775753057486	0.05870792004477611
Wan & Wang (1994)	FF	1.7139717865532988	0.04335987809347016
Wan & Wang (1994)	FF	1.7286444592857215	0.12311638281388058
Wan & Wang (1994)	FF	1.738337679063309	0.08944143266753733
Wan & Wang (1994)	FF	1.7809966657036693	0.005974935696906716
Wan & Wang (1994)	FF	1.8187275633777027	0.0022702333504895523
Wan & Wang (1994)	FF	1.8491743421465585	0.00870570255214179
Wan & Wang (1994)	FF	1.855232473255908	0.06375858286817164
Wan & Wang (1994)	FF	1.8556647805567161	0.006777630649626865
Wan & Wang (1994)	FF	1.8737209370841663	0.20399127178070897
Wan & Wang (1994)	FF	1.8846870613012445	0.07214072111283582
Wan & Wang (1994)	FF	1.9127852339707812	0.01626989132476492
Wan & Wang (1994)	FF	1.917755910584189	0.023328860725544777
Wan & Wang (1994)	FF	1.9464765061629614	0.007442916502279851
Wan & Wang (1994)	FF	1.9767655366848997	0.00992866709227612
Wan & Wang (1994)	FF	2.04236671677043	0.05764126684925373
Wan & Wang (1994)	FF	2.1097630515054657	0.026929623134705222
Wan & Wang (1994)	FF	2.1225769722563625	0.014875141657645521
Wan & Wang (1994)	FF	2.146678253337903	0.06962087326720148
Wan & Wang (1994)	FF	2.156047703321841	0.017802457439645522
Wan & Wang (1994)	FF	2.184193727771447	0.0105826627155
Wan & Wang (1994)	FF	2.2920536268836655	0.00928435880083209
Wan & Wang (1994)	FF	2.4665611794182905	0.005087877420328357
Wan & Wang (1994)	FF	2.7993831492217045	0.07165289904455224
Wan & Wang (1994)	FF	2.802662877346698	0.13762452425294774
Wan & Wang (1994)	FF	2.8100169933633348	0.0798667180797388
Wan & Wang (1994)	FF	3.275756360070195	0.03000996688039179
