# Supplementary material for: Inadequacy of fluvial energetics for describing gravity current autosuspension
Source: Nat Commun. 2023 Apr 21;14:2288. doi: 10.1038/s41467-023-37724-1 (PMC10121697; doi:10.1038/s41467-023-37724-1)
Supplement: Supplementary file 3 — Source Data [file 41467_2023_37724_MOESM3_ESM.zip › supplement/coordinates_Figure3_GravityCurrents.txt]

Paper	TYPE	Flow	Pf/Nf	Pth/Nth	Phi
Altinakar (1988)	1	TC	0.03088220168918416	0.022313098899289747	0.0008326416825571631
Altinakar (1988)	1	TC	0.011123584288741207	0.010058903075172463	0.0008673917923626709
Altinakar (1988)	1	TC	0.0377787721180288	0.028602491122566794	0.0006177296083142886
Altinakar (1988)	1	TC	0.00682969230678093	0.006048748361210865	0.0008409716489996364
Altinakar (1988)	1	TC	0.01079009266052432	0.008873292324485109	0.0010412496800093944
Altinakar (1988)	1	TC	0.021493322190533237	0.01521039097729737	0.0010949344304357642
Altinakar (1988)	1	TC	0.007862413889043634	0.007277691292596671	0.0012936763977825225
Altinakar (1988)	1	TC	0.06263832542714813	0.035348454710497405	0.0012933422043045872
Altinakar (1988)	1	TC	0.006082646610020405	0.0051293742720108625	0.0007222748961779835
Altinakar (1988)	1	TC	0.0027022283674420933	0.0024643156670648095	0.0005180938933499619
Altinakar (1988)	1	TC	0.004299955960486023	0.003649717025489716	0.000374834198254465
Altinakar (1988)	1	TC	0.03783541800280492	0.02189605248950757	0.0016965707844499283
Altinakar (1988)	1	TC	0.07615079821666165	0.04795576928481913	0.0016456643938260504
Altinakar (1988)	1	TC	0.002791797474886614	0.002605528686022494	0.00046507278986858804
Altinakar (1988)	1	TC	0.023061553851117807	0.019052486726908992	0.000995143576906396
Altinakar (1988)	1	TC	0.049947787983130945	0.02533577975123487	0.001639747388162847
Altinakar (1988)	1	TC	0.033170731723409695	0.02162499152453722	0.0006070991860050809
Altinakar (1988)	1	TC	0.10394225185490122	0.05786925636620715	0.0022568212305747815
Altinakar (1988)	1	TC	0.0185316144470996	0.016283724209368227	0.0008631127931314405
Altinakar (1988)	1	TC	0.015747155965129662	0.012715566138940208	0.0009908681985207274
Altinakar (1988)	1	TC	0.01897719857338741	0.015412498086503367	0.0008914965603969798
Altinakar (1988)	1	TC	0.023441913836843666	0.019673378710861424	0.0009928605107515777
Altinakar (1988)	1	TC	0.061320487788768994	0.04167606475270099	0.0017815457214253897
Altinakar (1988)	1	TC	0.003749452139676627	0.003142906733959594	0.0002570558625717557
Altinakar (1988)	1	TC	0.00485962186030151	0.004653833756569028	0.0012482215351488637
Altinakar (1988)	1	TC	0.00503294679571272	0.004353021598955236	0.00045493545491086837
Altinakar (1988)	1	TC	0.013053132733041602	0.011407771467318811	0.0009846291977432728
Altinakar (1988)	1	TC	0.003305738817415266	0.0032316918846294726	0.0009688600177147052
Altinakar (1988)	1	TC	0.05352616844870699	0.028885931245756342	0.0022189145563452995
Altinakar (1988)	1	TC	0.008183454807030996	0.007642635412436202	0.0010372688789364699
Altinakar (1988)	1	TC	0.011804486630293144	0.009274820655282436	0.0009008351335706011
Altinakar (1988)	1	TC	0.028700279785290446	0.01603218692375494	0.001244644159089551
Altinakar (1988)	1	TC	0.013937167668523489	0.012536445950875002	0.0011394627955881211
Altinakar (1988)	1	TC	0.0035598707520091335	0.0032602133966289836	0.0006274650775106061
Altinakar (1988)	1	TC	0.008940257718812806	0.008229158426157325	0.001067538958067548
Altinakar (1988)	1	TC	0.053756092806150804	0.039155079567157025	0.0015683162825014185
Altinakar (1988)	1	TC	0.012968552185207384	0.011602819960204203	0.0010903021500929698
Altinakar (1988)	1	TC	0.09395975505926239	0.04555541351615116	0.001629988412035428
Altinakar (1988)	1	TC	0.008240339958135622	0.007210323409043285	0.0005673577639339078
Altinakar (1988)	1	TC	0.0022140083499132424	0.0021111612674189983	0.0011092408333687291
Altinakar (1988)	1	TC	0.03067674534792172	0.022151374183116128	0.001727967631653421
Cartigny et al. (2013)	2	TC	0.44899640331437146	0.4125073715372355	0.04415970621791681
Cartigny et al. (2013)	2	TC	0.40140515552322775	0.37733261787278555	0.05679588840514819
Cartigny et al. (2013)	2	TC	0.4874010326588389	0.45089932926724197	0.050503961481517284
Cartigny et al. (2013)	2	TC	0.6924436303869494	0.6367204489390461	0.0846085531692624
Cartigny et al. (2013)	2	TC	0.6411824130233874	0.593894219339126	0.0846085531692624
Cartigny et al. (2013)	2	TC	0.6843345164651253	0.6187212404929265	0.05679588840514819
Cartigny et al. (2013)	2	TC	0.19051517667792717	0.1804524143235567	0.031276283155653097
Cartigny et al. (2013)	2	TC	0.29328032745384724	0.26920458509023415	0.031276283155653097
Cartigny et al. (2013)	2	TC	0.3788775485226797	0.35237081552650673	0.04415970621791681
Cartigny et al. (2013)	2	TC	0.5009110070792626	0.4702601103741637	0.06924751629297568
Cartigny et al. (2013)	2	TC	0.5206455934181269	0.47790312116598604	0.050503961481517284
Cartigny et al. (2013)	2	TC	0.49727914822054736	0.46644254272505187	0.06924751629297568
This study (Quartz)	1	TC	1.250769249275001	0.9471028714768537	0.05768107940726485
This study (Quartz)	1	TC	2.2824892928759377	1.521950682641896	0.04819304795830534
This study (Quartz)	1	TC	0.858666278938925	0.5718755050750166	0.044101675992089515
This study (Quartz)	1	TC	0.03055060144863177	0.02695505380229973	0.005210713120744061
This study (Quartz)	1	TC	0.16778129031555802	0.14393882874981603	0.021931153552667698
This study (Quartz)	1	TC	2.323644795269362	1.633275128762917	0.06904218411521382
This study (Quartz)	1	TC	0.005554524157112389	0.005202622397471361	0.0026705959377047272
This study (Quartz)	1	TC	0.003218020861653917	0.0030960381534847884	0.0019092289853501212
This study (Quartz)	1	TC	0.9243628655033219	0.6846096054266634	0.032943395456730425
This study (Quartz)	1	TC	0.26785865462552766	0.21928482500221	0.0295574366710817
This study (Quartz)	1	TC	0.10463857748891679	0.09276925723840876	0.006910771447631273
This study (Quartz)	1	TC	0.06929323820442143	0.059272527833437894	0.0070956123980332126
This study (Kaolinite)	1	TC	21.839579955949667	1.2006458030035327	0.038356393062144875
This study (Kaolinite)	1	TC	35.33500926770761	1.8605373558202236	0.033500560423264686
This study (Kaolinite)	1	TC	16.591924193366843	1.5001441963794238	0.038808048263715686
This study (Kaolinite)	1	TC	7.327797320762117	0.9822096393256734	0.022839876844969312
This study (Kaolinite)	1	TC	61.35342278967006	3.359768183550907	0.04812097762128031
This study (Kaolinite)	1	TC	16.591924193366843	1.4735247835150358	0.038151528322213246
This study (Kaolinite)	1	TC	27.578726068511187	1.543536707014734	0.02941505449581
This study (Kaolinite)	1	TC	22.3246253629255	2.186883233341612	0.07222786732166862
This study (Kaolinite)	1	TC	10.82502364388096	0.9229171077916694	0.018867646631126563
This study (Kaolinite)	1	TC	27.578726068511187	1.527162227290888	0.02912574450911631
This study (Kaolinite)	1	TC	7.327797320762117	1.0116069579095088	0.02351747636645394
This study (Kaolinite)	1	TC	20.916452146647735	1.7593190729446622	0.047175568972753004
This study (Kaolinite)	1	TC	10.82502364388096	0.8829912722632063	0.018093835797506
This study (Kaolinite)	1	TC	11.915741742230068	1.2001824251503335	0.05824951211409937
Eggenhuisen et al. (2019)	1	TC	0.5584638432545435	0.5161701485757524	0.08520138397848352
Eggenhuisen et al. (2019)	1	TC	1.1567375686303647	0.980415520564481	0.06079310643969152
Farizan et al. (2019)	1	TC	0.007042527931499007	0.0038279098940436863	0.0002385812131978775
Farizan et al. (2019)	1	TC	0.0207980640348383	0.01130575084016305	0.0009871073640115222
Farizan et al. (2019)	1	TC	0.006123900008293099	0.005171604610888389	0.0002985001368622195
Garcia (1993)	1	TC	0.008449974995218363	0.007488040435866588	0.001059303154827697
Garcia (1993)	1	TC	0.01058964650052613	0.009038882278136902	0.0008912512386492728
Hermidas et al. (2018)	2	TC	0.2008993659072424	0.19249486855713313	0.050503961481517284
Hermidas et al. (2018)	2	TC	0.35272747193871845	0.32613882052389276	0.050503961481517284
Hermidas et al. (2018)	2	TC	0.466054349752741	0.4227268594822592	0.06924751629297568
Hermidas et al. (2018)	2	TC	0.48048292671522397	0.4162565715271254	0.050503961481517284
Hermidas et al. (2018)	2	TC	0.4105274107680413	0.3640590369434029	0.050503961481517284
Hermidas et al. (2018)	2	TC	0.9719301455596123	0.7627940423167999	0.050503961481517284
Hermidas et al. (2018)	2	TC	0.024357029756548836	0.0252122306697063	0.050503961481517284
Hermidas et al. (2018)	2	TC	0.044057162509149074	0.04400521415707224	0.06924751629297568
Hermidas et al. (2018)	2	TC	0.8758532815606025	0.699533274765222	0.050503961481517284
Hermidas et al. (2018)	2	TC	0.9253182618432086	0.7519399034845207	0.050503961481517284
Hermidas et al. (2018)	2	TC	0.7788978455377797	0.6917814033358204	0.06924751629297568
Hermidas et al. (2018)	2	TC	0.2893386863319641	0.2556961200837633	0.031276283155653097
Hermidas et al. (2018)	2	TC	0.20891700036852048	0.19417189014462588	0.031276283155653097
Hermidas et al. (2018)	2	TC	0.31164464624219246	0.27526750482902795	0.031276283155653097
Hermidas et al. (2018)	2	TC	0.20262122531161925	0.1966780245160758	0.06924751629297568
Hermidas et al. (2018)	2	TC	0.11859550356000927	0.11697492895326889	0.050503961481517284
Hermidas et al. (2018)	2	TC	0.1985045773590713	0.19245139393469768	0.050503961481517284
Hermidas et al. (2018)	2	TC	0.11388281351951902	0.11125682954624692	0.031276283155653097
Hermidas et al. (2018)	2	TC	1.4201507200813857	1.1270855161768591	0.06924751629297568
Hermidas et al. (2018)	2	TC	0.2097261054439465	0.19422773562810397	0.031276283155653097
Hermidas et al. (2018)	2	TC	0.33543172001388855	0.29936358312990025	0.031276283155653097
Hermidas et al. (2018)	2	TC	0.19333201994647678	0.18804123394685243	0.06924751629297568
Hermidas et al. (2018)	2	TC	0.15570626022514608	0.15264283346746715	0.06924751629297568
Hermidas et al. (2018)	2	TC	0.6487912067453663	0.5702537826681506	0.050503961481517284
Hermidas et al. (2018)	2	TC	0.6385498326109891	0.5657514639587821	0.06924751629297568
Hermidas et al. (2018)	2	TC	0.760316659578598	0.6238812397461598	0.050503961481517284
Hermidas et al. (2018)	2	TC	0.14143948229079864	0.1392377170048534	0.06924751629297568
Hermidas et al. (2018)	2	TC	0.08459186431154049	0.08556462418552134	0.031276283155653097
Hermidas et al. (2018)	2	TC	0.36143654442228373	0.3393392573471889	0.06924751629297568
Islam & Imran (2010)	1	TC	0.011856163400803938	0.011125373890962846	0.0018057810156625455
Islam & Imran (2010)	1	TC	0.014247870274035162	0.012946937787387237	0.0022095253055819395
Islam & Imran (2010)	2	TC	0.016448570459927623	0.015706113300332163	0.002489145348330458
Islam & Imran (2010)	2	TC	0.00966499269780973	0.00916111377973115	0.002489145348330458
Islam & Imran (2010)	2	TC	0.018855911890652503	0.016922343477603536	0.002489145348330458
Leeuw et al. (2017)	1	TC	0.6051639890564634	0.5504068393605868	0.0669323676212634
Leeuw et al. (2017)	2	TC	0.3462165200446563	0.3423285767575847	0.05679588840514819
Leeuw et al. (2017)	2	TC	0.13078972366411545	0.12823638394397208	0.05679588840514819
Leeuw et al. (2017)	2	TC	0.14827998230772926	0.14665089388661118	0.05679588840514819
Leeuw et al. (2018)	2	TC	0.4724186413938789	0.4354520093849009	0.05679588840514819
Leeuw et al. (2018)	2	TC	1.754971048420463	1.6451976786886011	0.05679588840514819
Leeuw et al. (2018)	2	TC	1.0513418863452955	1.0255416677696845	0.05679588840514819
Leeuw et al. (2018)	2	TC	1.0676702329212489	1.023885459213007	0.05679588840514819
Michon et al. (1955)	1	TC	0.01900480894846187	0.013731503981606536	0.0006591256254858182
Michon et al. (1955)	1	TC	0.027301188862800835	0.017229177225116344	0.0025258666693409697
Michon et al. (1955)	1	TC	0.008106630413314423	0.007586935995122812	0.002108479554799091
Michon et al. (1955)	1	TC	0.009483141761353451	0.006818887161161595	0.001095128031060606
Michon et al. (1955)	1	TC	0.06459113401478209	0.02744984705261391	0.0018980177452343637
Michon et al. (1955)	1	TC	0.08513857688504442	0.04012244607716697	0.001819053408809091
Michon et al. (1955)	1	TC	0.010331543234603509	0.0082805301511009	0.0014611873920885455
Michon et al. (1955)	1	TC	0.004288361173679319	0.003969582378140949	0.0009821646834958788
Michon et al. (1955)	1	TC	0.009979844244123131	0.008139727020007077	0.0008253587494267879
Michon et al. (1955)	1	TC	0.02044009464972761	0.013265558841874716	0.0017277353674750302
Michon et al. (1955)	1	TC	0.03455349302876936	0.025858090750211213	0.0010695998355857576
Michon et al. (1955)	1	TC	0.09624568978400448	0.044312225815237374	0.0021586816758558183
Michon et al. (1955)	1	TC	0.026985088124439487	0.01749067382815537	0.0017018120879070304
Michon et al. (1955)	1	TC	0.0033936158560864873	0.0032093973912115897	0.002466969021537394
Michon et al. (1955)	1	TC	0.005461119592612208	0.004338986538924272	0.0018207929404138181
Michon et al. (1955)	1	TC	0.011835360766480674	0.00788690360703378	0.0009343757173159394
Michon et al. (1955)	1	TC	0.05619707593897424	0.035116360221303086	0.0025109951135250303
Michon et al. (1955)	1	TC	0.010136524766058006	0.0076709062178216755	0.0013407755393188487
Michon et al. (1955)	1	TC	0.0628245940206774	0.03148984439938904	0.0037740552385049095
Michon et al. (1955)	1	TC	0.21553749337321718	0.07088737015816189	0.0027119545597472728
Michon et al. (1955)	1	TC	0.03039228402310679	0.020540449359997357	0.0011334906139862425
Michon et al. (1955)	1	TC	0.013278393557869486	0.008805530228437069	0.0013604735603349697
Michon et al. (1955)	1	TC	0.03349539577858754	0.018829627688469915	0.0011666872650829697
Michon et al. (1955)	1	TC	0.019815581760301796	0.014742980326837034	0.002340023570613697
Michon et al. (1955)	1	TC	0.052186938971818427	0.029145721835362307	0.0014778821565889697
Michon et al. (1955)	1	TC	0.13511626455965448	0.0579306985771155	0.0022498996452246667
Michon et al. (1955)	1	TC	0.003633229108473615	0.003296192872278116	0.0008352566289118788
Michon et al. (1955)	1	TC	0.015957613409040873	0.010694909995984834	0.0019651469784448487
Michon et al. (1955)	1	TC	0.061034841252149086	0.02873619176846285	0.0057308228068747875
Michon et al. (1955)	1	TC	0.031306742714044586	0.02160043785583162	0.0018151667467572728
Michon et al. (1955)	1	TC	0.0048649745608291715	0.0035690787327861137	0.0004072625098852121
Michon et al. (1955)	1	TC	0.01604416954647709	0.012135840703482411	0.0009894608745775152
Michon et al. (1955)	1	TC	0.0102348469258063	0.007606608520166692	0.0010837984871286668
Michon et al. (1955)	1	TC	0.007545007038668113	0.006360580915975877	0.001424310461769394
Packman & Jerolmack (2004)	1	TC	0.04731043415871225	0.044865220359617035	0.016578956294230063
Packman & Jerolmack (2004)	1	TC	1.6706420265833208	0.40655477642747123	0.009538892971427697
Packman & Jerolmack (2004)	1	TC	0.04731043415871225	0.04415919878915866	0.013229497582934062
Packman & Jerolmack (2004)	1	TC	1.6706420265833208	0.4641613712010431	0.011079450645577213
Pohl et al. (2020)	1	TC	0.20259674275877512	0.19072294809355325	0.04638896767335358
Sequeiros et al. (2018)	1	TC	0.027754587146675173	0.0230320072875674	0.001345634858744941
Sequeiros et al. (2018)	1	TC	0.006648406302174714	0.006272534443845371	0.0011365371052782808
Sequeiros et al. (2018)	1	TC	0.006410412232932134	0.00584309411813347	0.001388984152414743
Sequeiros et al. (2018)	1	TC	0.03332427543677988	0.027527328810268592	0.0017317513857907543
Sequeiros et al. (2018)	1	TC	0.008704224624526377	0.008215722775483113	0.0007239111866190302
Sequeiros et al. (2018)	1	TC	0.004562086248348477	0.00431103311101132	0.0007020990217924189
Sequeiros et al. (2018)	1	TC	0.034417801698077025	0.028923671162021596	0.0021446211257737735
Sequeiros et al. (2018)	1	TC	0.011005828995591245	0.009967174486477976	0.002259279332731319
Simmons et al. (2020)	1	TC	0.0062631340566881	0.0028214643229488	0.0003340100706437
Simmons et al. (2020)	1	TC	0.0071502473930969	0.0034204110496043	0.000323244490669
Simmons et al. (2020)	1	TC	0.0042279921275499	0.0031300020565774	0.0002786680626078
Tesaker (1969)	1	TC	33.56243296523344	0.7553963759798441	0.015676756549753028
Tesaker (1969)	1	TC	69.85656796300395	0.6099335356790619	0.015857471878440818
Tesaker (1969)	1	TC	77.72954836608156	1.3879005082906652	0.024901125152041466
Tesaker (1969)	1	TC	14.578238446558165	0.48972797412500124	0.0172131372420547
Tesaker (1969)	1	TC	128.3880396612767	0.8443579118521316	0.03350326359190186
Tesaker (1969)	1	TC	179.57512388409012	1.5970735898446027	0.028902035395189835
Tesaker (1969)	1	TC	50.16398915787542	0.7047028891249115	0.035184662830934466
Tesaker (1969)	1	TC	1.0097629615098862	0.22898890066389038	0.005724774552710718
Tesaker (1969)	1	TC	57.149013619451416	0.8914131615826394	0.01566817234876836
Tesaker (1969)	1	TC	114.08088678779099	0.8471855950385908	0.020417753211948907
Tesaker (1969)	1	TC	105.15589012080379	0.876246622384701	0.020761445571717704
Tesaker (1969)	1	TC	185.35113187592415	1.4413669393203363	0.025823708533339068
Tesaker (1969)	1	TC	36.32093808388009	1.0215726385159267	0.026175373307451257
Tesaker (1969)	1	TC	17.456626143018223	0.9589963574747645	0.020145408302144025
Tesaker (1969)	1	TC	9.294231830187133	0.854542818664989	0.00802351539239248
Tesaker (1969)	1	TC	224.3101630178263	1.3202478083879639	0.028322756826343224
Tesaker (1969)	1	TC	95.48417894749326	0.8564115607355518	0.03971035935169636
Tesaker (1969)	1	TC	19.94780877291831	0.9366648097524766	0.021084056837834177
Tesaker (1969)	1	TC	132.95804326558198	1.1011197107083384	0.024984211310593876
Tesaker (1969)	1	TC	225.24220323703878	1.4863494286387786	0.02877517673249776
Tesaker (1969)	1	TC	1.8337885320275076	0.3820036875898623	0.00730993792308929
Tesaker (1969)	1	TC	114.83603347920327	1.3357985021157297	0.029008706307561583
Tesaker (1969)	1	TC	71.7076993916067	1.3525078126193875	0.04737618844637273
Tesaker (1969)	1	TC	38.679025479126324	0.8225062821207334	0.037722011841116884
Tesaker (1969)	1	TC	24.69348375401602	1.1034771809903476	0.021367693494179385
Tesaker (1969)	1	TC	165.88504192791905	0.9272209466423956	0.028125969409294262
Tesaker (1969)	1	TC	31.228848998555605	0.39977713082103894	0.013004857852946885
Tesaker (1969)	1	TC	76.7182545838424	0.8475697433226101	0.014895143569850382
Tesaker (1969)	1	TC	3.2147231104040452	0.49665328109486273	0.005110756820734895
Tesaker (1969)	1	TC	95.49150054583905	1.515729106514504	0.03654974917051246
Tesaker (1969)	1	TC	13.303202767427065	1.0248810148788274	0.018182648065190477
Tesaker (1969)	1	TC	18.862274352780318	1.022192036866148	0.01040820655611696
Tesaker (1969)	1	TC	79.63569981298502	1.058510093424433	0.024127165219061476
Varjavand et al. (2015)	1	TC	0.022880077351671465	0.021122230004523197	0.0014112510990232727
Varjavand et al. (2015)	1	TC	0.04047283194130918	0.035763816907853664	0.0013284415176381215
Varjavand et al. (2015)	1	TC	0.04054987378447576	0.0356504718901754	0.0016159502224878184
Varjavand et al. (2015)	2	TC	0.04376901508381375	0.03881137271764753	0.0016856573793330614
Varjavand et al. (2015)	2	TC	0.05896381664764958	0.050390426685933284	0.0019528411304578798
Varjavand et al. (2015)	2	TC	0.019317135268357384	0.01796172043600292	0.0020413512270496086
Breard & Lube (2017)	1	PDC	2.1093814013165433e-05	4.646980164669256e-05	0.0001324340405250037
Breard & Lube (2017)	1	PDC	3.7790485170894063e-06	1.1627034744466299e-05	5.965511723830821e-05
Breard & Lube (2017)	1	PDC	1.1942662948669799e-05	7.580278686887594e-05	0.00012556728515766358
Brosch & Lube (2020)	1	PDC	0.00010893115849379893	0.0007452183181453196	0.00044228334589161724
